# Supplementary material for: Validation of SV2A-Targeted PET Imaging for Noninvasive Assessment of Neuroendocrine Differentiation in Prostate Cancer
Source: Int J Mol Sci. 2021 Dec 3;22(23):13085. doi: 10.3390/ijms222313085 (PMC8657802; doi:10.3390/ijms222313085)
Supplement: Supplementary file 1 [file ijms-22-13085-s001.zip]

Archive with 1 entries (1 files):
- ijms-1460191-supplementary.pdf
